# Supplementary material for: Work Participation and Executive Abilities in Patients with Relapsing-Remitting Multiple Sclerosis
Source: PLoS One. 2015 Jun 17;10(6):e0129228. doi: 10.1371/journal.pone.0129228 (PMC4471083; doi:10.1371/journal.pone.0129228)
Supplement: S1 Data — This file contains the data on demographics, disease information, executive and psychological functioning for this study on Work Participation and Executive Abilities in Patients with Relapsing Remitting Multiple Sclerosis. (XLSX) [file pone.0129228.s001.xlsx]

## Sheet: Work participation and executiv
patnr	age	age_at_diagnosis	years_since_diagnosis	paid_employment	blue_white_collar	full_part_time	education_verhage	working_hours	unpaid_work	EDSS	subjective_org_plan_problems	subjective_org_plan_severity	BADS_DEX_cognition	NART_IQ	TMT_A_time	TMT_B_time	Stroop_1_time	Stroop_2_time	Stroop_3_time	Stroop_interference_tscore	RCFT_copy_percentile	PASAT_3sec_correct	WCST_categorie	WSCT_pers_error	BADS_profilescore	HADS_depression	HADS_anxiety	FIS_physical	FIS_cognitive	FIS_social
24	55	37	18	no paid employment	not applicable/missing		6	0	unpaid work	3	no	not apllicable	0	104	49	73	48	54	79	59	percentile 2-5	50	6	15	14	2	3	15	1	7
34	57	47	10	no paid employment	not applicable/missing		6	0	unpaid work	4	yes	moderate	13	109	66	84	63	79	107	57	percentile 6-10	33	2	22	19	5	11	26	30	43
38	45	42	4	paid employment	white collar	full-time 35 or more hours per week	4	40	no unpaid work	2.5	no	not apllicable	2	105	49	75	45	49	72	62	percentile <=1	57	6	10	21	1	8	11	3	10
73	52	43	10	paid employment	white collar	less than 12 hours per week	5	8	no unpaid work	5.5	yes	severe	7	105	47	64	47	61	90	57	percentile 2-5	54	6	20	20	1	6	28	17	37
104	60	47	13	no paid employment	not applicable/missing		6	0	unpaid work	4.5	yes	light	11	109	39	136	63	74	104	57	percentile <=1	missing	6	13	16	9	9	missing	missing	missing
106	48	40	9	no paid employment	not applicable/missing		4	0	unpaid work	4	yes	moderate	10	85	50	104	80	84	143	47	percentile <=1	37	4	17	19	8	13	30	30	50
117	49	35	15	no paid employment	not applicable/missing		5	0	unpaid work	3	yes	moderate	9	111	38	98	56	71	120	47	percentile <=1	27	6	7	test aborted	9	4	missing	25	21
110	61	40	22	no paid employment	not applicable/missing		6	0	unpaid work	4	yes	moderate	12	107	32	71	39	54	72	68	percentile 6-10	54	3	17	15	8	10	0	0	0
118	61	50	11	no paid employment	not applicable/missing		6	0	no unpaid work	4.5	no	not apllicable	6	102	28	56	58	69	113	50	percentile 6-10	52	6	11	19	2	5	1	14	10
119	52	28	25	no paid employment	not applicable/missing		6	0	no unpaid work	4	no	not apllicable	13	101	32	153	63	80	128	48	percentile <=1	missing	4	24	8	11	13	35	33	67
136	61	28	34	no paid employment	not applicable/missing		4	0	no unpaid work	2	no	not apllicable	9	111	33	74	64	62	108	51	percentile 6-10	29	4	24	17	4	8	missing	27	29
151	43	37	7	no paid employment	not applicable/missing		6	0	no unpaid work	3	no	not apllicable	9	104	21	53	52	75	91	61	percentile>16	55	4	25	21	7	2	missing	8	14
152	37	30	8	paid employment	white collar	part-time 12-34 hours per week	6	12	unpaid work	4	yes	moderate	7	111	22	57	36	54	82	53	percentile <=1	51	6	10	15	7	13	12	12	30.5263
156	31	20	11	paid employment	white collar	part-time 12-34 hours per week	6	20	no unpaid work	2	no	not apllicable	5	98	41	78	51	70	93	55	percentile <=1	35	6	13	20	5	10	19	4	13
169	39	36	4	paid employment	not applicable/missing	less than 12 hours per week	5	3	no unpaid work	1	yes	moderate	9	105	25	56	46	48	60	74	percentile>16	54	4	25	19	5	4	39	35	64
175	40	37	4	paid employment	blue collar	part-time 12-34 hours per week	6	20	no unpaid work	3	no	not apllicable	6	102	15	35	42	50	57	80	percentile>16	57	6	4	21	5	5	18	9	26
184	40	32	9	no paid employment	not applicable/missing		5	0	unpaid work	4.5	yes	severe	3	107	28	87	45	54	71	66	percentile <=1	38	6	4	17	3	7	missing	39	61
226	47	34	13	no paid employment	not applicable/missing		4	0	no unpaid work	3	yes	light	6	104	40	153	55	57	77	65	percentile 6-10	48	1	43	18	0	1	7	8	6
249	41	23	19	no paid employment	not applicable/missing		6	0	unpaid work	3	yes	light	3	112	33	55	70	72	100	54	percentile 2-5	31	3	28	23	2	3	11	10	17
263	43	35	9	paid employment	white collar	part-time 12-34 hours per week	5	20	unpaid work	2	no	not apllicable	5	101	23	43	45	78	106	55	percentile <=1	54	6	11	19	4	4	20	26	50
270	40	38	2	paid employment	not applicable/missing	full-time 35 or more hours per week	6	40	no unpaid work	2	no	not apllicable	11	105	26	59	56	68	107	48	percentile 2-5	48	6	21	20	14	18	23	31	56
274	57	52	6	no paid employment	not applicable/missing		5	0	no unpaid work	4.5	yes	light	10	99	38	68	52	63	96	56	percentile 2-5	31	6	7	16	2	6	29	20	45
288	51	38	14	no paid employment	not applicable/missing		6	0	unpaid work	3	no	not apllicable	2	104	30	80	45	50	79	54	percentile 2-5	48	6	8	15	3	2	2	6	5
305	43	34	10	no paid employment	not applicable/missing		5	0	unpaid work	5.5	yes	moderate	7	95	45	82	48	51	84	51	percentile 2-5	42	5	21	17	1	0	28	21	36
324	48	38	10	paid employment	white collar		6	missing	unpaid work	3.5	no	not apllicable	3	109	34	63	50	57	80	60	percentile>16	52	6	5	22	2	2	missing	3	20
341	35	32	4	no paid employment	not applicable/missing		5	0	no unpaid work	4	yes	moderate	5	105	21	45	38	50	80	51	percentile 11-16	54	6	8	23	8	9	25	26	43
379	50	36	15	paid employment	blue collar	part-time 12-34 hours per week	5	18	no unpaid work	6	no	not apllicable	4	102	33	67	58	56	108	42	percentile 2-5	55	6	12	15	2	6	missing	missing	missing
380	52	41	12	paid employment	not applicable/missing	less than 12 hours per week	6	4	unpaid work	6	no	not apllicable	2	111	29	126	54	60	100	49	percentile <=1	23	6	10	15	2	2	7	1	4
385	48	42	7	no paid employment	not applicable/missing		6	0	unpaid work	2.5	yes	light	9	115	31	53	52	65	75	70	percentile 6-10	60	6	9	22	5	9	10	30	42
389	50	41	10	paid employment	white collar	part-time 12-34 hours per week	6	24	unpaid work	2.5	no	not apllicable	3	118	32	68	42	53	79	57	percentile>16	42	6	7	16	1	4	6	1	15
405	53	33	21	no paid employment	not applicable/missing		6	0	unpaid work	2	no	not apllicable	7	108	29	69	42	53	81	56	percentile>16	54	6	4	18	2	4	23	6	26.3158
434	58	53	6	no paid employment	not applicable/missing		6	0	unpaid work	4	no	not apllicable	7	113	15	37	36	46	93	40	percentile <=1	59	2	10	18	1	13	24	18	42
455	46	23	24	paid employment	not applicable/missing	full-time 35 or more hours per week	4	38	no unpaid work	3.5	no	not apllicable	6	92	50	57	43	54	98	46	percentile <=1	43	3	44	19	6	6	13	6	17
460	41	27	15	no paid employment	not applicable/missing		5	0	no unpaid work	6	no	not apllicable	3	102	43	145	65	77	108	53	percentile>16	39	5	29	14	6	5	25	22	36
473	55	49	7	no paid employment	not applicable/missing		6	0	no unpaid work	4	yes	moderate	10	124	45	86	53	69	97	57	percentile 2-5	51	1	26	20	8	12	29	28	56
482	38	27	11	no paid employment	not applicable/missing		5	0	no unpaid work	2.5	no	not apllicable	1	88	18	35	39	48	71	59	percentile>16	56	6	10	20	9	1	8	9	43
491	59	41	19	no paid employment	not applicable/missing		6	0	unpaid work	6	no	not apllicable	13	107	94	260	65	97	236	35	percentile 11-16	28	3	23	15	12	6	29	38	50
529	46	39	7	paid employment	not applicable/missing	part-time 12-34 hours per week	5	12	no unpaid work	4.5	yes	moderate	8	121	50	198	49	76	113	52	percentile 6-10	47	5	17	12	8	10	14	19	37
537	36	26	11	no paid employment	not applicable/missing		7	0	no unpaid work	2.5	yes	light	1	113	23	38	47	54	93	43	percentile 11-16	56	6	7	19	3	8	14	8	32
550	44	39	6	no paid employment	not applicable/missing		5	0	unpaid work	4	yes	moderate	8	97	31	131	50	57	87	54	percentile <=1	30	6	9	20	4	8	22	28	46
553	51	45	7	paid employment	blue collar	less than 12 hours per week	5	10	no unpaid work	4	yes	moderate	9	94	38	60	59	69	102	55	percentile <=1	41	6	9	19	14	12	16	24	41
554	50	41	9	paid employment	white collar	part-time 12-34 hours per week	5	18	unpaid work	5	no	not apllicable	3	101	41	112	52	64	77	69	percentile <=1	missing	5	30	12	5	7	6	7	8
558	41	32	9	paid employment	white collar	part-time 12-34 hours per week	6	20	no unpaid work	2	no	not apllicable	8	118	44	142	53	76	98	57	percentile>16	25	6	20	18	3	4	12	6	20
567	47	32	16	paid employment	blue collar	part-time 12-34 hours per week	6	28	no unpaid work	2.5	no	not apllicable	0	115	24	49	37	51	86	49	percentile 6-10	50	6	5	23	1	2	1	1	3
576	41	37	5	paid employment	blue collar	part-time 12-34 hours per week	5	18	unpaid work	4	no	not apllicable	10	110	26	57	45	57	80	59	percentile 11-16	51	6	7	13	10	7	11	21	32
589	46	27	20	no paid employment	not applicable/missing		5	0	unpaid work	4	yes	moderate	7	107	19	50	38	59	121	38	percentile>16	25	6	5	21	11	3	31	33	48
595	47	34	14	no paid employment	not applicable/missing		6	0	unpaid work	3	yes	moderate	8	111	46	100	61	65	82	64	percentile <=1	57	6	14	13	2	6	11	20	26
603	56	41	16	no paid employment	not applicable/missing		6	0	no unpaid work	2	yes	moderate	4	111	32	108	52	79	118	52	percentile>16	missing	test aborted	test aborted	14	6	7	40	28	53
610	36	19	18	no paid employment	not applicable/missing		5	0	no unpaid work	3	yes	light	8	109	43	57	45	68	115	44	percentile>16	12	6	22	16	3	7	23	17	22
626	41	22	19	no paid employment	not applicable/missing		5	0	no unpaid work	2	no	not apllicable	8	103	18	46	44	60	104	45	percentile 2-5	46	4	23	18	3	8	30	14	45
642	53	36	18	no paid employment	not applicable/missing		6	missing	unpaid work	6	no	not apllicable	3	130	21	43	35	43	68	58	percentile 2-5	58	6	9	20	1	2	20	14	30
644	46	39	8	paid employment	white collar	less than 12 hours per week	6	10	no unpaid work	2.5	no	not apllicable	7	105	35	74	61	63	97	51	percentile <=1	35	6	5	22	9	11	16	30	39
652	47	31	17	no paid employment	not applicable/missing		5	0	unpaid work	2.5	no	not apllicable	5	109	37	75	48	64	110	47	percentile>16	51	3	28	18	10	4	missing	24	40
670	33	31	3	no paid employment	not applicable/missing		5	0	no unpaid work	5.5	yes	moderate	11	101	25	50	48	57	95	46	percentile>16	45	6	7	19	7	10	22	31	45
720	45	24	22	no paid employment	not applicable/missing		7	0	unpaid work	5.5	yes	severe	11	109	42	82	49	66	102	49	percentile>16	50	6	4	23	11	12	20	38	57
